# Supplementary material for: Laminin Receptor-Mediated Nanoparticle Uptake by Tumor Cells: Interplay of Epigallocatechin Gallate and Magnetic Force at Nano–Bio Interface
Source: Pharmaceutics. 2022 Jul 22;14(8):1523. doi: 10.3390/pharmaceutics14081523 (PMC9330565; doi:10.3390/pharmaceutics14081523)
Supplement: Supplementary file 1 [file pharmaceutics-14-01523-s001.zip]

Archive with 3 entries (2 files):
- pharmaceutics-1790631-supplementary.pdf
- pharmaceutics-1790631-Video S1/
- pharmaceutics-1790631-Video S1/pharmaceutics-1790631-Video S1.avi
